# Supplementary material for: Quantitative Molecular Detection of 19 Major Pathogens in the Interdental Biofilm of Periodontally Healthy Young Adults
Source: Front Microbiol. 2016 Jun 2;7:840. doi: 10.3389/fmicb.2016.00840 (PMC4889612; doi:10.3389/fmicb.2016.00840)
Supplement: TABLE S1 — Bacterial count for the total load of bacteria and for 19 major pathogens in the interdental biofilm. The table represents the results of 16S qPCR DNA of the healthy donors used in this study. TB, total bacteria; Aa, A. actino. a; Ao, A. odontolyticus; Av, A. viscosus; Cc, C. concisus; Cg, C. gracilis; Cr, C. rectus; Co, C. ochracea; Cs, C. sputigena; Ec, E. corrodens; Fn, F. nucleatum; Pg, P. gingivalis; Pi, P. intermedia; Pm, P. micra; Pn, P. nigrescens; Td, T. denticola; Tf, T. forsythia; Smitis, S. mitis; Sspp, Streptococcus spp.; Vp, V. parvula. The colors refer to the colors of the Socransky complexes. [file Table_1.XLSX]

## Sheet: Feuil1
Subject	Sexe 1= M; 2=F	Age years	Code cadran	IDB size (mm)	TB	Av	Vp	Ao	Ec	Cs	Co	Cc	Aa	Smitis	Sspp	Cg	Cr	Pi	Pn	Pm	Fn	Pg	Tf	Td
1	1	25	1	0.8	8175000000	0	1995000	14475	1267500	19050	1207500	9000	0	53475	540750	386250	1597500	0	7725	0	58875000	0	2520000	0
1	1	25	2	0.8	6232500000	0	1927500	136500	351000	98250	1222500	4462.5	0	96750	1477500	33825	1612500	0	40650	0	13575000	0	334500	0
1	1	25	3	1.1	11025000000	1987.5	5047500	13200	409500	80250	3052500	3435	0	80250	1500000	38250	462750	0	25200	480000	26775000	0	1642500	0
1	1	25	4	0.9	10800000000	0	3045000	0	221250	2917.5	228000	1215	0	38850	457500	54900	5842500	0	< 500	162750	25125000	0	582750	0
2	1	25	1	0.8	5385000000	0	324750	6097.5	137250	22050	5715000	1267.5	0	1042500	2325000	2730	877500	0	5565	< 6000	2205000	282000	236250	61425
2	1	25	2	0.9	69450000000	0	204000	53250	125250000	2452500	3120000	46125	0	2542500	5122500	37350	143250000	70425000	892500	107250	35925000	136500000	42150000	18000000
2	1	25	3	1.1	9300000000	0	271500	22950	2962500	3907500	14700	3000	0	2437500	9150000	0	870000	3037500	0	1177500	9675000	30675	10875	0
2	1	25	4	0.7	1635000000	< 500	194250	7800	66150	55425	217500	< 500	0	246000	744000	1402.5	99000	23175	0	84750	10500000	25125	< 8000	0		TB: Total Bacteria
3	1	22	1	0.8	10500000000	0	729750	8250	5355000	54450	1365000	0	0	19800	371250	228750	1275000	0	94500	1642500	29925000	0	0	0		Av: Actinomyces viscosus
3	1	22	2	0.8	11475000000	0	182250	15450	6465000	1290000	2497500	0	0	70950	1612500	47925	539250	3142500	35475	3300000	41325000	0	0	0		Vp: Veillonella parvula
3	1	22	3	0.8	9975000000	0	52350	14550	675750	378000	630750	0	0	38700	399750	46425	795000	3592500	28725	749250	13350000	0	0	0		Ao: Actinomyces odontolyticus
3	1	22	4	0.8	10725000000	0	13425	6772.5	414000	285750	423000	< 500	0	15375	488250	122250	4927500	6180000	102750	2415000	34200000	0	1267500	0		Ec: Eikenella corrodens
4	2	32	1	0.7	5280000000	0	292500	114000	5602500	211500	1020000	2212.5	0	113250	693000	65775	6502500	7800000	18450	1822500	18600000	0	1860000	42750		Cs: Capnocytophaga sputigena
4	2	32	2	0.7	11775000000	0	4867500	62025	509250	59025	3412500	< 500	0	98250	1350000	102000	1995000	25650000	610500	11550000	27375000	0	2520000	0		Co: Capnocytophaga ochracea
4	2	32	3	0.8	7027500000	0	5955000	29775	945000	14475	5325000	0	0	49125	2092500	138000	3592500	4755000	4035	9000000	25275000	0	1702500	0		Cc: Campylobacter concisus
4	2	32	4	0.8	3960000000	0	3420000	24675	28125	93750	1972500	0	0	147000	1320000	251250	702000	4140000	11475	3210000	13500000	0	531000	150750		Aa: Aggregatibacter actinomycetemcomitans
5	1	20	1	0.7	12975000000	< 500	509250	144750	3000000	2092.5	900000	10500	0	23475	443250	98250	47325000	4612500	125250	664500	25275000	0	3480000	8625000		Smitis: Streptococcus mitis
5	1	20	2	0.7	19500000000	< 500	4042500	50475	6525000	174000	855000	28050	0	70725	2220000	75750	72075000	9825000	135000	3322500	32700000	0	5880000	1365000		Sspp: Streptococcus spp
5	1	20	3	0.6	9525000000	< 500	2340000	26700	71700	36225	5700000	8550	0	35025	862500	117750	13725000	4155000	66825	1350000	29175000	0	1987500	9525		Cg: Campylobacter gracilis
5	1	20	4	0.6	5797500000	< 500	4027500	23925	21075	31425	1590000	11850	0	29775	2445000	51000	2377500	1920000	20175	780000	15000000	0	1770000	55650		Cr: Campylobacter rectus
6	1	27	1	0.9	6915000000	0	40650	0	4800000	35850	14925000	< 500	0	12675	275250	6142.5	295500	22125000	90750	967500	33000000	0	1177500	0		Pi: Prevotella intermedia
6	1	27	2	0.9	11925000000	0	275250	0	725250	173250	10725000	1522.5	0	15900	554250	34725	9675000	11400000	105750	1695000	31575000	0	3562500	3360000		Pn: Prevotella nigrescens
6	1	27	3	0.9	3300000000	0	344250	0	1395000	267000	2077500	0	0	37200	1177500	0	1357500	3442500	7462.5	2640000	19125000	0	196500	0		Pm: Parvimonas micra
6	1	27	4	0.8	5587500000	< 500	33975	0	5700000	2790	5085000	< 500	0	29400	480000	3150	2047500	5572500	6960	619500	20625000	0	1957500	0		Fn: Fusobacterium nucleatum
7	2	23	1	0.8	11250000000	0	149250	0	6907500	594000	9000000	2280	0	21750	345000	423750	885000	36675000	66900	1800000	35625000	0	2677500	0		Pg: Porphyromonas gingivalis
7	2	23	2	0.9	6712500000	0	795000	4417.5	27000000	662250	6150000	1087.5	0	13800	539250	240750	787500	507750	0	373500	40200000	0	246000	0		Tf: Tannerella forsythia
7	2	23	3	0.8	19950000000	0	3322500	51225	12375000	270750	2625000	< 500	0	87750	662250	128250	2797500	29550000	478500	5737500	36300000	0	2040000	207750		Td: Treponema denticola
7	2	23	4	0.8	16425000000	0	291000	37125	1695000	2572.5	900000	< 500	0	7245	224250	73200	46125000	17925000	192750	4957500	58800000	0	11700000	3082500
8	2	35	1	1.1	32475000000	0	558000	18450	95250000	12900000	1065000	106500	0	120000	5572500	11550	49200000	0	237750	1020000	30675000	0	1027500	0		Colors refer to colors of Socransky complexes
8	2	35	2	1.1	24375000000	0	342000	57300	39675000	10125000	1665000	16650	0	126750	1440000	141000	10875000	81000000	291750	3735000	70875000	0	8100000	0
8	2	35	3	0.9	33000000000	0	153000	25575	9375000	4710000	6262500	19725	0	300750	619500	168750	28650000	105000000	448500	3360000	59025000	0	7575000	0
8	2	35	4	0.9	31950000000	0	46500	0	271500000	43800000	1012500	23625	0	29925	630000	68475	27450000	70425000	479250	862500	34725000	0	5992500	0
9	1	23	1	0.7	37875000000	0	126000	14925	4200000	56475	4260000	< 500	0	104250	2272500	1612.5	92250000	80250000	13500	9450000	66000000	136500000	16050000	17025000
9	1	23	2	0.8	3967500000	0	484500	14625	25125000	195750	5970000	1875	0	91500	585750	51225	1192500	486750	0	451500	46725000	0	730500	0
9	1	23	3	0.9	22725000000	0	525000	170250	13950000	44100	1972500	< 500	725250	219000	1215000	4830	84000000	13650000	2197.5	3315000	105000000	12975	21975000	23775000
9	1	23	4	1.1	72675000000	0	13350000	1912500	246750000	10650000	13350000	10050	0	639750	7875000	92250	277500000	80250000	4867.5	17625000	237000000	477750	47025000	66075000
10	1	24	1	0.7	6052500000	0	566250	107250	143250	69675	7875	0	0	266250	7155000	13650	50475	289500	1897.5	350250	16500000	0	457500	0
10	1	24	2	0.7	6112500000	0	543750	54675	149250	33600	6525	0	0	290250	5842500	< 500	131250	0	0	358500	10425000	0	240750	0
10	1	24	3	0.7	8025000000	0	254250	41625	10950000	24600	997500	0	3922500	398250	3270000	23550	1822500	997500	3517.5	6645000	44325000	0	1680000	323250
10	1	24	4	0.7	7500000000	0	93750	58500	522750	168000	33225	0	0	952500	8400000	9300	1110000	1267500	1612.5	1852500	18375000	0	780000	213000
11	2	21	1	0.8	6352500000	3742.5	20550000	135000	5437500	141000	0	1965	0	242250	2880000	311250	225000	0	0	0	37200000	0	0	0
11	2	21	2	0.8	5257500000	1785	8400000	22575	1170000	39450	37200	< 500	0	117000	1710000	39825	58275	1770000	9975	0	28800000	0	182250	0
11	2	21	3	0.8	16500000000	2887.5	3495000	66975	1380000	7725	40950	< 500	0	77250	1972500	147000	117750	13725000	49650	0	31800000	0	5977500	0
11	2	21	4	0.8	20175000000	0	19650000	127500	1222500	36825	2917.5	1155	0	230250	4672500	373500	1117500	0	10875	0	63825000	0	0	0
12	1	22	1	0.9	6300000000	1957.5	414750	20925	915000	63675	3787500	4710	0	165750	1507500	26700	1890000	3652500	11175	644250	22050000	0	507750	1912500
12	1	22	2	0.9	6045000000	3037.5	330750	8100	96000	61875	3780000	8025	0	83250	1237500	30750	634500	4732500	21825	34950	22575000	0	1387500	0
12	1	22	3	0.9	6870000000	0	222750	6840	447750	17775	6067500	2640	0	87750	825000	27075	3765000	1545000	6982.5	186000	24075000	0	892500	3045000
12	1	22	4	0.9	6150000000	1087.5	38100	46875	181500	538500	2212500	30750	0	288000	2392500	37125	6720000	5295000	16425	207750	16425000	0	1072500	1282500
13	1	22	1	0.9	6547500000	0	96750	5902.5	647250	249750	2527500	< 500	0	671250	2677500	30900	2910000	3982500	22950	198750	36150000	0	2550000	840000
13	1	22	2	0.9	7230000000	2392.5	127500	19575	21900000	478500	333750	< 500	0	2625000	12975000	49875	885000	657000	< 500	< 6000	7575000	0	264000	0
13	1	22	3	0.8	6705000000	0	55575	33525	56175	264750	952500	< 500	0	105750	2752500	33600	7575000	5272500	52200	77250	37500000	0	2722500	2557500
13	1	22	4	0.9	11775000000	2655	200250	7950	1207500	119250	772500	0	0	402000	3442500	22500	19200000	6105000	40800	655500	55050000	0	6637500	4035000
14	2	27	1	0.8	43650000000	7875	25725000	64875	2670000	44775	750000	2910	0	30450	1440000	1545000	63525000	37950000	112500	7575000	85500000	51750	9225000	5970000
14	2	27	2	0.8	27000000000	6607.5	4762500	49125	937500	1372.5	278250	2280	0	105000	1050000	885000	600750	28875000	210750	3022500	41175000	19200	2677500	35625
14	2	27	3	0.8	40800000000	0	3075000	182250	107250	< 500	9300	< 500	0	6915	132750	306750	264000000	65175000	260250	2272500	39225000	74250000	25275000	44850000
14	2	27	4	0.8	43275000000	16050	2910000	12600	108000	6705	1350000	< 500	0	352500	8475000	795000	77250000	0	1320	1567500	24000000	84000000	14775000	29850000
15	1	32	1	0.8	38700000000	0	202500	14925	29700000	562500	3667500	1072.5	0	148500	757500	364500	40950000	0	70350	6352500	30525000	0	19350000	40200000
15	1	32	2	0.9	132000000000	0	125250	50250	121500000	1890000	19650000	35175	0	1275000	3390000	1837500	225750000	94500000	465750	14850000	152250000	0	65400000	390000000
15	1	32	3	0.7	25200000000	0	150750	52275	16125000	173250	1762500	1507.5	0	10425	180000	225750	42525000	0	144750	3285000	54750000	0	13275000	61875000
15	1	32	4	0.8	23850000000	0	114750	5857.5	21975000	291000	3217500	4365	0	74775	945000	552000	24750000	22650000	157500	2865000	32925000	0	18300000	14925000
16	2	26	1	0.7	7102500000	0	134250	7275	13125000	14925	51975	12825	0	105000	1282500	125250	0	2212500	38850	129000	33825000	0	862500	0
16	2	26	2	0.7	10725000000	0	344250	6750	967500	< 500	3840000	0	0	84000	1920000	87000	188250	2437500	24600	0	9525000	0	55875	0
16	2	26	3	0.7	12825000000	2355	89250	8025	100500	1350	41250	< 500	0	286500	817500	189000	0	4417500	46275	1957500	18000000	0	1177500	0
16	2	26	4	0.7	3922500000	2782.5	142500	0	17775	< 500	43950	< 500	0	74325	243750	69000	0	1320000	24450	990000	15750000	0	441750	0
17	1	30	1	0.7	17175000000	0	35550	8925	6997500	47025	0	1462.5	0	2100	53625	3952.5	147000000	4425000	4072.5	1012500	37500000	493500	11925000	62925000
17	1	30	2	0.8	6345000000	0	343500	8325	1117500	7132.5	2895	4125	0	2032.5	286500	13425	549750	168750	< 500	12375	25875000	3555	5632500	0
17	1	30	3	0.7	11100000000	3922.5	294750	15150	37425000	417750	5145	7950	0	3292.5	545250	8250	32625000	10800000	33600	38625	17100000	1290	3480000	7035000
17	1	30	4	0.9	36675000000	0	273000	18975	69300000	643500	2610	44850	0	2205	1042500	100500	69900000	66450000	67875	84750	28125000	97500000	5565000	69300000
18	2	33	1	1.1	36300000000	0	315000	165750	48375000	2220000	332250	66675	2692500	738750	11925000	81750	27375000	43800000	44025	7800000	50250000	506250	4222500	8475000
18	2	33	2	1.1	70950000000	0	195750	1020000	196500000	12600000	3607500	157500	1035000	825000	18150000	351000	72750000	136500000	1117500	6555000	71625000	36900000	6457500	42375000
18	2	33	3	1.1	18825000000	0	124500	169500	33300000	5085000	1012500	16875	1905000	87000	3562500	249750	113250000	51300000	68025	2017500	105000000	35850000	7725000	32850000
18	2	33	4	1.1	21900000000	0	112500	651000	49200000	338250	4867500	7252.5	561750	74250	5550000	877500	137250000	42825000	147000	2535000	135750000	18975000	9000000	115500000
19	2	33	1	0.7	35550000000	1042.5	14550	12375	4912500	222750	9600000	221250	0	150000	1050000	647250	101250000	134250000	832500	198000	181500000	0	8700000	46275000
19	2	33	2	0.7	23025000000	0	172500	22275	7050000	27750	4267500	103500	0	36825	1957500	545250	231000000	39750000	31650	84750	92250000	0	5872500	34650000
19	2	33	3	0.8	21450000000	0	103500	6607.5	1897500	14475	1252500	120000	0	166500	6045000	161250	114750000	63525000	58725	2617500	87750000	0	11775000	94500000
19	2	33	4	0.8	37875000000	0	18675	464250	4117500	91500	12075000	132000	0	142500	5527500	190500	81750000	162000000	264750	2497500	179250000	0	17100000	44850000
20	2	29	1	0.8	4125000000	0	98250	30075	341250	11700	802500	0	0	2385	127500	55350	0	4155000	1425	0	38250000	0	2130000	0
20	2	29	2	0.7	1170000000	0	18975	13350	1125000	< 500	380250	< 500	0	2250	30375	18525	468750	0	0	0	9450000	0	892500	0
20	2	29	3	0.7	7650000000	0	74325	82500	237750	2100	847500	2025	0	2670	84750	192750	651750	0	< 500	0	7440000	0	342750	475500
20	2	29	4	0.7	3817500000	0	19125	25575	1935000	156000	705750	14700	0	29025	678750	142500	8025000	4447500	1275	51375	45000000	0	1537500	0
21	1	30	1	0.9	7380000000	0	3157500	103500	5685000	327750	459750	16650	0	780000	2340000	564750	557250	0	0	120000	44550000	0	22500	0
21	1	30	2	0.9	12600000000	0	1815000	189000	72450000	1320000	13575000	30600	0	74250	2497500	2835000	21225000	581250	< 500	6697500	159750000	0	2670000	2152500
21	1	30	3	0.9	6772500000	0	750000	11025	1657500	1147500	24750	13275	0	102750	1440000	840000	3090000	8400000	42975	75000	51450000	0	45525	119250
21	1	30	4	0.9	11025000000	0	1267500	7357.5	6090000	930000	4237500	21750	0	159000	3435000	1492500	3367500	0	1342.5	19200	72825000	0	686250	44700
22	1	23	1	0.8	5107500000	0	346500	15225	34050000	225000	7132500	9600	0	59025	855000	17325	7875000	3772500	0	0	13425000	0	87000	0
22	1	23	2	0.8	1717500000	0	123750	12750	487500	122250	1537500	< 500	0	77250	465750	3990	195000	367500	0	< 6000	8850000	0	15300	0
22	1	23	3	0.8	2190000000	0	459000	19725	186000	21900	3802500	1612.5	0	154500	1545000	5340	108000	20025	0	30075	10875000	0	19425	0
22	1	23	4	0.8	3337500000	0	685500	71925	239250	11700	2347500	3517.5	0	201000	1387500	9225	381750	437250	0	0	8475000	0	19875	0
23	1	24	1	0.7	6217500000	0	2295000	30000	66000000	3180000	1657500	19425	0	638250	11325000	558000	16650000	10725000	150750	2355000	31050000	0	< 8000	0
23	1	24	2	0.7	7387500000	0	1192500	102000	50475000	281250	465000	16275	0	366750	3952500	535500	5175000	16725000	127500	877500	62700000	0	0	0
23	1	24	3	0.7	9225000000	0	6397500	37200	12375000	65325	27225	135000	0	312750	15750000	102000	334500	240750	1432.5	148500	8625000	0	0	0
23	1	24	4	0.7	10050000000	0	4830000	149250	24900000	2467500	17400	77250	0	297750	8700000	293250	8850000	6225000	52650	1507500	29175000	0	< 8000	0
24	2	23	1	0.9	12000000000	0	646500	90750	5820000	922500	447750	23325	0	3300000	12450000	162000	10875000	0	138750	< 6000	32550000	0	58950	0
24	2	23	2	1.1	7575000000	0	697500	144000	2107500	324000	0	33375	0	1222500	26100000	892500	27225000	0	< 500	13125	65175000	0	226500	0
24	2	23	3	1.1	11400000000	0	54750	219750	72375	9075	299250	15975	0	160500	2872500	46650	16650000	18300000	183750	58500	30675000	0	480750	0
24	2	23	4	1.1	11700000000	0	46800	117750	0	1222.5	163500	95250	0	413250	3285000	65475	8550000	20325000	57075	< 6000	57450000	0	583500	0
25	1	34	1	0.7	23025000000	0	847500	124500	36450000	4545000	589500	204750	0	4380000	7170000	3637.5	328500000	25125000	60450	17625000	110250000	0	24825000	38325000
25	1	34	2	0.8	2707500000	0	120750	18750	877500	34800	4230000	28650	0	259500	2505000	58875	14025000	3090000	51825	982500	13725000	0	1702500	5205000
25	1	34	3	0.8	2977500000	0	213750	31650	37350	< 500	198000	8100	0	229500	2122500	57150	9150000	10050000	103500	1920000	22425000	0	1965000	1732500
25	1	34	4	0.7	22350000000	0	694500	411750	440250	17550	2992500	30075	0	1680000	6735000	224250	101250000	122250000	1477500	14250000	105750000	0	14025000	51225000
