# Supplementary material for: Quantitative Molecular Detection of 19 Major Pathogens in the Interdental Biofilm of Periodontally Healthy Young Adults
Source: Front Microbiol. 2016 Jun 2;7:840. doi: 10.3389/fmicb.2016.00840 (PMC4889612; doi:10.3389/fmicb.2016.00840)
Supplement: SUPPLEMENTARY DATA 1 — R scripts developed for this study. [file Data_Sheet_1.ZIP]

Archive with 54 entries (47 files):
- Supplementary data scripts/
- Supplementary data scripts/.DS_Store
- __MACOSX/
- __MACOSX/Supplementary data scripts/
- __MACOSX/Supplementary data scripts/._.DS_Store
- Supplementary data scripts/data/
- Supplementary data scripts/data/raw.t0.csv
- __MACOSX/Supplementary data scripts/data/
- __MACOSX/Supplementary data scripts/data/._raw.t0.csv
- __MACOSX/Supplementary data scripts/._data
- Supplementary data scripts/Figure_1.Rmd
- __MACOSX/Supplementary data scripts/._Figure_1.Rmd
- Supplementary data scripts/Figure_3.Rmd
- __MACOSX/Supplementary data scripts/._Figure_3.Rmd
- Supplementary data scripts/Figure_4.Rmd
- __MACOSX/Supplementary data scripts/._Figure_4.Rmd
- Supplementary data scripts/R/
- Supplementary data scripts/R/binarizeCountData.R
- __MACOSX/Supplementary data scripts/R/
- __MACOSX/Supplementary data scripts/R/._binarizeCountData.R
- Supplementary data scripts/R/compareDistributionEstimation.R
- __MACOSX/Supplementary data scripts/R/._compareDistributionEstimation.R
- Supplementary data scripts/R/estimateCensLCD.R
- __MACOSX/Supplementary data scripts/R/._estimateCensLCD.R
- Supplementary data scripts/R/estimateHalfLCD.R
- __MACOSX/Supplementary data scripts/R/._estimateHalfLCD.R
- Supplementary data scripts/R/estimateLogCountDistribution.R
- __MACOSX/Supplementary data scripts/R/._estimateLogCountDistribution.R
- Supplementary data scripts/R/estimateRootLCD.R
- __MACOSX/Supplementary data scripts/R/._estimateRootLCD.R
- Supplementary data scripts/R/estimateZeroLCD.R
- __MACOSX/Supplementary data scripts/R/._estimateZeroLCD.R
- Supplementary data scripts/R/loadDataset.R
- __MACOSX/Supplementary data scripts/R/._loadDataset.R
- Supplementary data scripts/R/mycorplot.R
- __MACOSX/Supplementary data scripts/R/._mycorplot.R
- Supplementary data scripts/R/plotLogCountsBySite.R
- __MACOSX/Supplementary data scripts/R/._plotLogCountsBySite.R
- Supplementary data scripts/R/plotResidualCorrelation.R
- __MACOSX/Supplementary data scripts/R/._plotResidualCorrelation.R
- Supplementary data scripts/R/plotSocranskyComposition.R
- __MACOSX/Supplementary data scripts/R/._plotSocranskyComposition.R
- Supplementary data scripts/R/plotSocranskyVariability.R
- __MACOSX/Supplementary data scripts/R/._plotSocranskyVariability.R
- Supplementary data scripts/R/qualVarTests.R
- __MACOSX/Supplementary data scripts/R/._qualVarTests.R
- Supplementary data scripts/R/quantVarTests.R
- __MACOSX/Supplementary data scripts/R/._quantVarTests.R
- Supplementary data scripts/R/table1.R
- __MACOSX/Supplementary data scripts/R/._table1.R
- Supplementary data scripts/R/uncensorCountData.R
- __MACOSX/Supplementary data scripts/R/._uncensorCountData.R
- __MACOSX/Supplementary data scripts/._R
- __MACOSX/._Supplementary data scripts
