# Supplementary material for: Quantitative Molecular Detection of 19 Major Pathogens in the Interdental Biofilm of Periodontally Healthy Young Adults
Source: Front Microbiol. 2016 Jun 2;7:840. doi: 10.3389/fmicb.2016.00840 (PMC4889612; doi:10.3389/fmicb.2016.00840)
Supplement: SUPPLEMENTARY DATA 1 — R scripts developed for this study. [file Data_Sheet_1.ZIP › Supplementary data scripts/data/raw.t0.csv]

% sites saignant	Age	Sexe 1= M; 2=F	Taille brossette	Saignement au passage brossette 1=OUI 0= Non	ID	Code cadran	Témoin (0)/Actif(1)	Flore totale	A. viscosus	V. parvula	A. odontolyticus	E. corrodens	C. sputigena	C. ochracea	C. concisus	A. actino a	S.mitis	Streptococcus sp.	C. gracilis	C. rectus	P. intermedia	P. nigrescens	P. micros	F. nuc	P. gingivalis	T. forsythensis	T. denticola	S. mutans	Lspp	Espp	Ca	Ef
3.6	25	1	2	1	1	1	1	8175000000	0	1995000	14475	1267500	19050	1207500	9000	0	53475	540750	386250	1597500	0	7725	0	58875000	0	2520000	0	0	531750	6262.5	0	0
3.6	25	1	2	1	1	2	0	6232500000	0	1927500	136500	351000	98250	1222500	4462.5	0	96750	1477500	33825	1612500	0	40650	0	13575000	0	334500	0	0	407250	2145	0	0
3.6	25	1	2	1	1	3	1	11025000000	1987.5	5047500	13200	409500	80250	3052500	3435	0	80250	1500000	38250	462750	0	25200	480000	26775000	0	1642500	0	0	385500	1297.5	0	0
3.6	25	1	3	1	1	4	0	10800000000	0	3045000	0	221250	2917.5	228000	1215	0	38850	457500	54900	5842500	0	NA	162750	25125000	0	582750	0	0	366000	3397.5	0	0
7.1	25	1	2	0	2	1	0	5385000000	0	324750	6097.5	137250	22050	5715000	1267.5	0	1042500	2325000	2730	877500	0	5565	NA	2205000	282000	236250	61425	975000	19800	3390	10575	0
7.1	25	1	3	1	2	2	1	69450000000	0	204000	53250	125250000	2452500	3120000	46125	0	2542500	5122500	37350	143250000	70425000	892500	107250	35925000	136500000	42150000	18000000	0	174000	44775	0	0
7.1	25	1	5	0	2	3	1	9300000000	0	271500	22950	2962500	3907500	14700	3000	0	2437500	9150000	0	870000	3037500	0	1177500	9675000	30675	10875	0	0	34425	15225	0	0
7.1	25	1	3	1	2	4	0	1635000000	NA	194250	7800	66150	55425	217500	NA	0	246000	744000	1402.5	99000	23175	0	84750	10500000	25125	NA	0	276000	11025	2437.5	0	0
0	22	1	2	0	3	1	1	10500000000	0	729750	8250	5355000	54450	1365000	0	0	19800	371250	228750	1275000	0	94500	1642500	29925000	0	0	0	0	13875	2505	0	0
0	22	1	2	0	3	2	0	11475000000	0	182250	15450	6465000	1290000	2497500	0	0	70950	1612500	47925	539250	3142500	35475	3300000	41325000	0	0	0	0	7575	2130	0	0
0	22	1	2	0	3	3	1	9975000000	0	52350	14550	675750	378000	630750	0	0	38700	399750	46425	795000	3592500	28725	749250	13350000	0	0	0	0	11700	NA	0	0
0	22	1	2	1	3	4	0	10725000000	0	13425	6772.5	414000	285750	423000	NA	0	15375	488250	122250	4927500	6180000	102750	2415000	34200000	0	1267500	0	0	18525	0	0	0
0	32	2	2	0	4	1	1	5280000000	0	292500	114000	5602500	211500	1020000	2212.5	0	113250	693000	65775	6502500	7800000	18450	1822500	18600000	0	1860000	42750	7275	42075	12300	0	0
0	32	2	2	0	4	2	0	11775000000	0	4867500	62025	509250	59025	3412500	NA	0	98250	1350000	102000	1995000	25650000	610500	11550000	27375000	0	2520000	0	0	73050	16650	0	0
0	32	2	2	0	4	3	1	7027500000	0	5955000	29775	945000	14475	5325000	0	0	49125	2092500	138000	3592500	4755000	4035	9000000	25275000	0	1702500	0	0	121500	43650	0	0
0	32	2	2	0	4	4	0	3960000000	0	3420000	24675	28125	93750	1972500	0	0	147000	1320000	251250	702000	4140000	11475	3210000	13500000	0	531000	150750	0	170250	9525	0	0
14.3	20	1	1	0	5	1	1	12975000000	NA	509250	144750	3000000	2092.5	900000	10500	0	23475	443250	98250	47325000	4612500	125250	664500	25275000	0	3480000	8625000	0	93750	1522.5	0	0
14.3	20	1	1	1	5	2	0	19500000000	NA	4042500	50475	6525000	174000	855000	28050	0	70725	2220000	75750	72075000	9825000	135000	3322500	32700000	0	5880000	1365000	0	114000	4605	0	0
14.3	20	1	2	1	5	3	0	9525000000	NA	2340000	26700	71700	36225	5700000	8550	0	35025	862500	117750	13725000	4155000	66825	1350000	29175000	0	1987500	9525	0	69900	1110	229500	0
14.3	20	1	1	1	5	4	1	5797500000	NA	4027500	23925	21075	31425	1590000	11850	0	29775	2445000	51000	2377500	1920000	20175	780000	15000000	0	1770000	55650	0	66525	4972.5	0	0
2	25	1	2	1	6	1	0	6915000000	0	40650	0	4800000	35850	14925000	NA	0	12675	275250	6142.5	295500	22125000	90750	967500	33000000	0	1177500	0	0	6607.5	NA	0	0
2	25	1	3	1	6	2	1	11925000000	0	275250	0	725250	173250	10725000	1522.5	0	15900	554250	34725	9675000	11400000	105750	1695000	31575000	0	3562500	3360000	0	20925	NA	0	0
2	25	1	2	1	6	3	0	3300000000	0	344250	0	1395000	267000	2077500	0	0	37200	1177500	0	1357500	3442500	7462.5	2640000	19125000	0	196500	0	0	4605	3660	0	0
2	25	1	2	1	6	4	1	5587500000	NA	33975	0	5700000	2790	5085000	NA	0	29400	480000	3150	2047500	5572500	6960	619500	20625000	0	1957500	0	0	12375	1140	0	0
0	23	2	2	1	7	1	0	11250000000	0	149250	0	6907500	594000	9000000	2280	0	21750	345000	423750	885000	36675000	66900	1800000	35625000	0	2677500	0	0	28125	NA	0	0
0	23	2	2	1	7	2	1	6712500000	0	795000	4417.5	27000000	662250	6150000	1087.5	0	13800	539250	240750	787500	507750	0	373500	40200000	0	246000	0	0	56100	3607.5	0	0
0	23	2	2	1	7	3	1	19950000000	0	3322500	51225	12375000	270750	2625000	NA	0	87750	662250	128250	2797500	29550000	478500	5737500	36300000	0	2040000	207750	0	131250	7950	0	0
0	23	2	2	1	7	4	0	16425000000	0	291000	37125	1695000	2572.5	900000	NA	0	7245	224250	73200	46125000	17925000	192750	4957500	58800000	0	11700000	3082500	0	96000	NA	0	0
0	35	2	4	0	8	1	0	32475000000	0	558000	18450	95250000	12900000	1065000	106500	0	120000	5572500	11550	49200000	0	237750	1020000	30675000	0	1027500	0	0	144000	21825	0	0
0	35	2	5	1	8	2	1	24375000000	0	342000	57300	39675000	10125000	1665000	16650	0	126750	1440000	141000	10875000	81000000	291750	3735000	70875000	0	8100000	0	180750	126750	21300	0	0
0	35	2	3	1	8	3	1	33000000000	0	153000	25575	9375000	4710000	6262500	19725	0	300750	619500	168750	28650000	105000000	448500	3360000	59025000	0	7575000	0	5107.5	76500	3390	0	0
0	35	2	4	1	8	4	0	31950000000	0	46500	0	271500000	43800000	1012500	23625	0	29925	630000	68475	27450000	70425000	479250	862500	34725000	0	5992500	0	3420	129000	1020	0	0
0	23	1	2	1	9	1	1	37875000000	0	126000	14925	4200000	56475	4260000	NA	0	104250	2272500	1612.5	92250000	80250000	13500	9450000	66000000	136500000	16050000	17025000	0	138750	NA	0	0
0	23	1	1	1	9	2	0	3967500000	0	484500	14625	25125000	195750	5970000	1875	0	91500	585750	51225	1192500	486750	0	451500	46725000	0	730500	0	102750	51525	1477.5	0	0
0	23	1	2	1	9	3	0	22725000000	0	525000	170250	13950000	44100	1972500	NA	725250	219000	1215000	4830	84000000	13650000	2197.5	3315000	105000000	12975	21975000	23775000	0	36225	2002.5	0	0
0	23	1	3	1	9	4	1	72675000000	0	13350000	1912500	246750000	10650000	13350000	10050	0	639750	7875000	92250	277500000	80250000	4867.5	17625000	237000000	477750	47025000	66075000	3412500	621000	51675	0	0
0	24	1	2	0	10	1	0	6052500000	0	566250	107250	143250	69675	7875	0	0	266250	7155000	13650	50475	289500	1897.5	350250	16500000	0	457500	0	0	71700	13125	0	0
0	24	1	2	0	10	2	1	6112500000	0	543750	54675	149250	33600	6525	0	0	290250	5842500	NA	131250	0	0	358500	10425000	0	240750	0	0	48675	6855	0	0
0	24	1	2	1	10	3	0	8025000000	0	254250	41625	10950000	24600	997500	0	3922500	398250	3270000	23550	1822500	997500	3517.5	6645000	44325000	0	1680000	323250	0	90750	11925	0	0
0	24	1	2	1	10	4	1	7500000000	0	93750	58500	522750	168000	33225	0	0	952500	8400000	9300	1110000	1267500	1612.5	1852500	18375000	0	780000	213000	0	71400	33000	0	0
7.1	21	2	2	0	11	1	0	6352500000	3742.5	20550000	135000	5437500	141000	0	1965	0	242250	2880000	311250	225000	0	0	0	37200000	0	0	0	0	294000	50250	0	0
7.1	21	2	2	0	11	2	1	5257500000	1785	8400000	22575	1170000	39450	37200	NA	0	117000	1710000	39825	58275	1770000	9975	0	28800000	0	182250	0	0	72675	4740	0	0
7.1	21	2	2	0	11	3	0	16500000000	2887.5	3495000	66975	1380000	7725	40950	NA	0	77250	1972500	147000	117750	13725000	49650	0	31800000	0	5977500	0	0	72675	4837.5	0	0
7.1	21	2	3	0	11	4	1	20175000000	0	19650000	127500	1222500	36825	2917.5	1155	0	230250	4672500	373500	1117500	0	10875	0	63825000	0	0	0	0	551250	14775	0	0
25	22	1	4	1	12	1	1	6300000000	1957.5	414750	20925	915000	63675	3787500	4710	0	165750	1507500	26700	1890000	3652500	11175	644250	22050000	0	507750	1912500	0	63075	4012.5	0	0
25	22	1	3	1	12	2	0	6045000000	3037.5	330750	8100	96000	61875	3780000	8025	0	83250	1237500	30750	634500	4732500	21825	34950	22575000	0	1387500	0	0	30450	997.5	0	0
25	22	1	2	1	12	3	1	6870000000	0	222750	6840	447750	17775	6067500	2640	0	87750	825000	27075	3765000	1545000	6982.5	186000	24075000	0	892500	3045000	0	40425	1200	0	0
25	22	1	4	1	12	4	0	6150000000	1087.5	38100	46875	181500	538500	2212500	30750	0	288000	2392500	37125	6720000	5295000	16425	207750	16425000	0	1072500	1282500	0	9075	7800	0	0
9.3	22	1	3	1	13	1	1	6547500000	0	96750	5902.5	647250	249750	2527500	NA	0	671250	2677500	30900	2910000	3982500	22950	198750	36150000	0	2550000	840000	0	16425	6690	0	0
9.3	22	1	3	1	13	2	0	7230000000	2392.5	127500	19575	21900000	478500	333750	NA	0	2625000	12975000	49875	885000	657000	NA	NA	7575000	0	264000	0	0	89250	31200	0	0
9.3	22	1	3	1	13	3	0	6705000000	0	55575	33525	56175	264750	952500	NA	0	105750	2752500	33600	7575000	5272500	52200	77250	37500000	0	2722500	2557500	0	19500	5670	0	0
9.3	22	1	3	1	13	4	1	11775000000	2655	200250	7950	1207500	119250	772500	0	0	402000	3442500	22500	19200000	6105000	40800	655500	55050000	0	6637500	4035000	0	22350	2880	0	0
28.5	27	2	2	1	14	1	0	43650000000	7875	25725000	64875	2670000	44775	750000	2910	0	30450	1440000	1545000	63525000	37950000	112500	7575000	85500000	51750	9225000	5970000	0	346500	5295	0	0
28.5	27	2	2	0	14	2	1	27000000000	6607.5	4762500	49125	937500	1372.5	278250	2280	0	105000	1050000	885000	600750	28875000	210750	3022500	41175000	19200	2677500	35625	0	124500	4110	0	0
28.5	27	2	2	1	14	3	0	40800000000	0	3075000	182250	107250	NA	9300	NA	0	6915	132750	306750	264000000	65175000	260250	2272500	39225000	74250000	25275000	44850000	0	121500	NA	0	0
28.5	27	2	2	1	14	4	1	43275000000	16050	2910000	12600	108000	6705	1350000	NA	0	352500	8475000	795000	77250000	0	1320	1567500	24000000	84000000	14775000	29850000	0	657000	NA	486000	0
42.8	32	1	3	1	15	1	0	38700000000	0	202500	14925	29700000	562500	3667500	1072.5	0	148500	757500	364500	40950000	0	70350	6352500	30525000	0	19350000	40200000	0	34350	62625	0	0
42.8	32	1	4	1	15	2	1	132000000000	0	125250	50250	121500000	1890000	19650000	35175	0	1275000	3390000	1837500	225750000	94500000	465750	14850000	152250000	0	65400000	390000000	0	189750	167250	0	0
42.8	32	1	2	1	15	3	1	25200000000	0	150750	52275	16125000	173250	1762500	1507.5	0	10425	180000	225750	42525000	0	144750	3285000	54750000	0	13275000	61875000	0	100500	1897.5	0	0
42.8	32	1	3	1	15	4	0	23850000000	0	114750	5857.5	21975000	291000	3217500	4365	0	74775	945000	552000	24750000	22650000	157500	2865000	32925000	0	18300000	14925000	0	41025	25050	0	0
21.4	26	2	2	1	16	1	1	7102500000	0	134250	7275	13125000	14925	51975	12825	0	105000	1282500	125250	0	2212500	38850	129000	33825000	0	862500	0	892500	64650	2265	0	0
21.4	26	2	2	1	16	2	0	10725000000	0	344250	6750	967500	NA	3840000	0	0	84000	1920000	87000	188250	2437500	24600	0	9525000	0	55875	0	1725000	36975	NA	9000	0
21.4	26	2	2	1	16	3	0	12825000000	2355	89250	8025	100500	1350	41250	NA	0	286500	817500	189000	0	4417500	46275	1957500	18000000	0	1177500	0	249000	32025	1695	0	0
21.4	26	2	2	1	16	4	1	3922500000	2782.5	142500	0	17775	NA	43950	NA	0	74325	243750	69000	0	1320000	24450	990000	15750000	0	441750	0	155250	32700	NA	0	0
15.4	30	1	2	0	17	1	0	17175000000	0	35550	8925	6997500	47025	0	1462.5	0	2100	53625	3952.5	147000000	4425000	4072.5	1012500	37500000	493500	11925000	62925000	0	24075	NA	0	0
15.4	30	1	1	1	17	2	1	6345000000	0	343500	8325	1117500	7132.5	2895	4125	0	2032.5	286500	13425	549750	168750	NA	12375	25875000	3555	5632500	0	0	119250	2257.5	0	0
15.4	30	1	3	1	17	3	1	11100000000	3922.5	294750	15150	37425000	417750	5145	7950	0	3292.5	545250	8250	32625000	10800000	33600	38625	17100000	1290	3480000	7035000	0	34050	4912.5	0	0
15.4	30	1	4	1	17	4	0	36675000000	0	273000	18975	69300000	643500	2610	44850	0	2205	1042500	100500	69900000	66450000	67875	84750	28125000	97500000	5565000	69300000	0	63675	12750	0	0
14.2	33	2	5	0	18	1	1	36300000000	0	315000	165750	48375000	2220000	332250	66675	2692500	738750	11925000	81750	27375000	43800000	44025	7800000	50250000	506250	4222500	8475000	0	252000	159750	0	0
14.2	33	2	5	1	18	2	0	70950000000	0	195750	1020000	196500000	12600000	3607500	157500	1035000	825000	18150000	351000	72750000	136500000	1117500	6555000	71625000	36900000	6457500	42375000	0	234000	305250	117000	0
14.2	33	2	5	0	18	3	0	18825000000	0	124500	169500	33300000	5085000	1012500	16875	1905000	87000	3562500	249750	113250000	51300000	68025	2017500	105000000	35850000	7725000	32850000	434250	126750	45000	0	0
14.2	33	2	3	0	18	4	1	21900000000	0	112500	651000	49200000	338250	4867500	7252.5	561750	74250	5550000	877500	137250000	42825000	147000	2535000	135750000	18975000	9000000	115500000	0	18525	74400	0	0
0	33	2	2	1	19	1	1	35550000000	1042.5	14550	12375	4912500	222750	9600000	221250	0	150000	1050000	647250	101250000	134250000	832500	198000	181500000	0	8700000	46275000	0	2587.5	2625	45675	0
0	33	2	2	1	19	2	0	23025000000	0	172500	22275	7050000	27750	4267500	103500	0	36825	1957500	545250	231000000	39750000	31650	84750	92250000	0	5872500	34650000	188250	42225	4147.5	38775	0
0	33	2	2	0	19	3	1	21450000000	0	103500	6607.5	1897500	14475	1252500	120000	0	166500	6045000	161250	114750000	63525000	58725	2617500	87750000	0	11775000	94500000	39675	45375	1065	0	0
0	33	2	3	1	19	4	0	37875000000	0	18675	464250	4117500	91500	12075000	132000	0	142500	5527500	190500	81750000	162000000	264750	2497500	179250000	0	17100000	44850000	15675	153750	NA	0	0
3.8	29	2	2	0	20	1	1	4125000000	0	98250	30075	341250	11700	802500	0	0	2385	127500	55350	0	4155000	1425	0	38250000	0	2130000	0	5445	10050	NA	0	0
3.8	29	2	2	1	20	2	0	1170000000	0	18975	13350	1125000	NA	380250	NA	0	2250	30375	18525	468750	0	0	0	9450000	0	892500	0	0	3472.5	NA	0	0
3.8	29	2	2	1	20	3	0	7650000000	0	74325	82500	237750	2100	847500	2025	0	2670	84750	192750	651750	0	NA	0	7440000	0	342750	475500	0	6637.5	1155	0	0
3.8	29	2	2	1	20	4	1	3817500000	0	19125	25575	1935000	156000	705750	14700	0	29025	678750	142500	8025000	4447500	1275	51375	45000000	0	1537500	0	0	11550	1275	0	0
7.7	30	1	2	0	21	1	0	7380000000	0	3157500	103500	5685000	327750	459750	16650	0	780000	2340000	564750	557250	0	0	120000	44550000	0	22500	0	0	124500	9900	568500	0
7.7	30	1	4	0	21	2	1	12600000000	0	1815000	189000	72450000	1320000	13575000	30600	0	74250	2497500	2835000	21225000	581250	NA	6697500	159750000	0	2670000	2152500	1500000	175500	8475	18150000	0
7.7	30	1	4	0	21	3	0	6772500000	0	750000	11025	1657500	1147500	24750	13275	0	102750	1440000	840000	3090000	8400000	42975	75000	51450000	0	45525	119250	270750	132750	2745	5227500	0
7.7	30	1	3	1	21	4	1	11025000000	0	1267500	7357.5	6090000	930000	4237500	21750	0	159000	3435000	1492500	3367500	0	1342.5	19200	72825000	0	686250	44700	38850	93750	1815	11400000	0
0	23	1	2	0	22	1	0	5107500000	0	346500	15225	34050000	225000	7132500	9600	0	59025	855000	17325	7875000	3772500	0	0	13425000	0	87000	0	0	7200	4425	0	0
0	23	1	2	0	22	2	1	1717500000	0	123750	12750	487500	122250	1537500	NA	0	77250	465750	3990	195000	367500	0	NA	8850000	0	15300	0	0	7005	1545	0	0
0	23	1	2	0	22	3	0	2190000000	0	459000	19725	186000	21900	3802500	1612.5	0	154500	1545000	5340	108000	20025	0	30075	10875000	0	19425	0	0	47775	3847.5	0	0
0	23	1	2	1	22	4	1	3337500000	0	685500	71925	239250	11700	2347500	3517.5	0	201000	1387500	9225	381750	437250	0	0	8475000	0	19875	0	0	24525	4072.5	0	0
0	24	1	2	1	23	1	1	6217500000	0	2295000	30000	66000000	3180000	1657500	19425	0	638250	11325000	558000	16650000	10725000	150750	2355000	31050000	0	NA	0	207000	5782.5	55050	0	0
0	24	1	3	1	23	2	0	7387500000	0	1192500	102000	50475000	281250	465000	16275	0	366750	3952500	535500	5175000	16725000	127500	877500	62700000	0	0	0	1042500	6360	27900	0	0
0	24	1	3	1	23	3	1	9225000000	0	6397500	37200	12375000	65325	27225	135000	0	312750	15750000	102000	334500	240750	1432.5	148500	8625000	0	0	0	2182500	31125	17325	0	0
0	24	1	2	0	23	4	0	10050000000	0	4830000	149250	24900000	2467500	17400	77250	0	297750	8700000	293250	8850000	6225000	52650	1507500	29175000	0	NA	0	1830000	50625	26325	0	0
23.1	23	2	3	1	24	1	0	12000000000	0	646500	90750	5820000	922500	447750	23325	0	3300000	12450000	162000	10875000	0	138750	NA	32550000	0	58950	0	5400	78000	9525	0	0
23.1	23	2	5	0	24	2	1	7575000000	0	697500	144000	2107500	324000	0	33375	0	1222500	26100000	892500	27225000	0	NA	13125	65175000	0	226500	0	2400000	322500	7875	0	0
23.1	23	2	3	1	24	3	1	11400000000	0	54750	219750	72375	9075	299250	15975	0	160500	2872500	46650	16650000	18300000	183750	58500	30675000	0	480750	0	1200000	179250	4110	0	0
23.1	23	2	5	0	24	4	0	11700000000	0	46800	117750	0	1222.5	163500	95250	0	413250	3285000	65475	8550000	20325000	57075	NA	57450000	0	583500	0	832500	558000	3570	0	0
19.2	34	1	3	1	25	1	1	23025000000	0	847500	124500	36450000	4545000	589500	204750	0	4380000	7170000	3637.5	328500000	25125000	60450	17625000	110250000	0	24825000	38325000	0	96000	533250	0	0
19.2	34	1	3	1	25	2	0	2707500000	0	120750	18750	877500	34800	4230000	28650	0	259500	2505000	58875	14025000	3090000	51825	982500	13725000	0	1702500	5205000	0	18525	13575	0	0
19.2	34	1	3	1	25	3	0	2977500000	0	213750	31650	37350	NA	198000	8100	0	229500	2122500	57150	9150000	10050000	103500	1920000	22425000	0	1965000	1732500	0	18675	3780	0	0
19.2	34	1	2	1	25	4	1	22350000000	0	694500	411750	440250	17550	2992500	30075	0	1680000	6735000	224250	101250000	122250000	1477500	14250000	105750000	0	14025000	51225000	0	75750	53850	0	0
