# Supplementary material for: Quantitative Molecular Detection of 19 Major Pathogens in the Interdental Biofilm of Periodontally Healthy Young Adults
Source: Front Microbiol. 2016 Jun 2;7:840. doi: 10.3389/fmicb.2016.00840 (PMC4889612; doi:10.3389/fmicb.2016.00840)
Supplement: SUPPLEMENTARY DATA 1 — R scripts developed for this study. [file Data_Sheet_1.ZIP › Supplementary data scripts/Figure_1.Rmd]

---
title: "Figure 1"
date: "25 janvier 2016"
output: pdf_document
---

```{r include=FALSE}
require(fitdistrplus)
require(plotrix)
require(lme4)
require(xtable)
require(psych)
require(reshape)

source("R/loadDataset.R")
source("R/uncensorCountData.R")
source("R/binarizeCountData.R")
source("R/plotLogCountsBySite.R")
source("R/plotSocranskyComposition.R")
source("R/quantVarTests.R")
source("R/qualVarTests.R")
source("R/mycorplot.R")

options(xtable.comment = FALSE)

full.dataset <- loadDataset()
```


```{r echo=F, results='hide', fig.width=8, fig.height=8}
old.par <- par(mar=c(6,4,4,2))
d <- full.dataset$raw.t0
d <- uncensorCountData(d)
d$total.socransky <- rowSums(d[,sc.species])
d <- d[,c("total.flore", "total.socransky", sc.species)]
colnames(d)[1] <- "TB"
colnames(d)[2] <- "TS"
colnames(d)[10] <- "A.actino a"
colnames(d)[12] <- "Streptococcus spp"
colnames(d)[18] <- "F.nucleatum"
meltData <- melt(d, measure.vars=1:dim(d)[2])
boxplot(data=meltData, 
        log10(value) ~ variable,
        main='Bacterial abundance',
        ylab=expression("Counts (log"[10]*" scale)"),
        xaxt="n",
        col=c("white","white","blue","purple","purple",
              rep("green", 5),
              rep("yellow", 2),
              rep("orange", 6),
              rep("red", 3)))
axis(1, 
     at = 1:length(colnames(d)), 
     labels = c("TB",
                "TS",
                do.call(expression, lapply(colnames(d)[3:dim(d)[2]], 
                                         function(n) bquote(italic(.(n)))))),
     las = 3,
     cex.axis=0.7)
par(old.par)
```


**Legend**: Abundance of bacterial species among samples. Counts are reported in $\log_{10}$ scale. Each box represents from bottom to top: first quartile, median and third quartile. The first box on the left (TB) corresponds to the total flore, the second (TS) corresponds to the subtotal for species of the Socransky complex. Colors in boxes refer to classes of the Socransky complex.
