# Supplementary material for: Quantitative Molecular Detection of 19 Major Pathogens in the Interdental Biofilm of Periodontally Healthy Young Adults
Source: Front Microbiol. 2016 Jun 2;7:840. doi: 10.3389/fmicb.2016.00840 (PMC4889612; doi:10.3389/fmicb.2016.00840)
Supplement: SUPPLEMENTARY DATA 1 — R scripts developed for this study. [file Data_Sheet_1.ZIP › Supplementary data scripts/Figure_4.Rmd]

---
title: "Figure 4"
output: pdf_document
---

```{r include=FALSE}
require(fitdistrplus)
require(plotrix)
require(lme4)
require(xtable)
require(psych)

source("R/loadDataset.R")
source("R/uncensorCountData.R")
source("R/binarizeCountData.R")
source("R/plotLogCountsBySite.R")
source("R/plotSocranskyComposition.R")
source("R/quantVarTests.R")
source("R/qualVarTests.R")
source("R/mycorplot.R")
source("R/plotResidualCorrelation.R")

options(xtable.comment = FALSE)

full.dataset <- loadDataset()
d <- full.dataset$raw.t0
```


```{r echo=FALSE, results='hide', fig.width=8, fig.height=8}
plotResidualCorrelation(d)
```

**Legend**: Correlation plot of bacterial species abundances, corrected for age, interdental space and individual-specific effect. Red (resp. white, blue) squares indicate positive (resp. zero, negative) correlation. Colored leaves on the top dendrogram represent the six Socransky complexes.
