# Supplementary material for: Quantitative Molecular Detection of 19 Major Pathogens in the Interdental Biofilm of Periodontally Healthy Young Adults
Source: Front Microbiol. 2016 Jun 2;7:840. doi: 10.3389/fmicb.2016.00840 (PMC4889612; doi:10.3389/fmicb.2016.00840)
Supplement: SUPPLEMENTARY DATA 1 — R scripts developed for this study. [file Data_Sheet_1.ZIP › Supplementary data scripts/R/binarizeCountData.R]

binarizeCountData <- function(d) {
  r <- data.frame(
    lapply(colnames(d),
           function(cn) {
             if(cn %in% common.variables) {
               x <- d[,cn]
               x[is.na(x)] <- 0
               ifelse(x < loq[cn], 0, 1)
             }
             else d[,cn]
           })
  )
  colnames(r) <- colnames(d)
  r
}
