# Supplementary material for: Quantitative Molecular Detection of 19 Major Pathogens in the Interdental Biofilm of Periodontally Healthy Young Adults
Source: Front Microbiol. 2016 Jun 2;7:840. doi: 10.3389/fmicb.2016.00840 (PMC4889612; doi:10.3389/fmicb.2016.00840)
Supplement: SUPPLEMENTARY DATA 1 — R scripts developed for this study. [file Data_Sheet_1.ZIP › Supplementary data scripts/R/compareDistributionEstimation.R]

source("R/estimateCensLCD.R")
source("R/estimateZeroLCD.R")
source("R/estimateHalfLCD.R")
source("R/estimateRootLCD.R")
require(plotrix)

compareDistributionEstimation <- function(d0) {
  nvar <- length(common.variables)
  
  cens <- 
    sapply(1:nvar,
           function(i) estimateCensLCD(d0[,c(common.variables[i])], loq[i]))
  zero <-
    sapply(1:nvar,
           function(i) estimateZeroLCD(d0[,c(common.variables[i])], loq[i]))

  half <-
    sapply(1:nvar,
           function(i) estimateHalfLCD(d0[,c(common.variables[i])], loq[i]))

  root <-
    sapply(1:nvar,
           function(i) estimateRootLCD(d0[,c(common.variables[i])], loq[i]))
  
  
  old.par <- par(mfrow=c(2,1))
  plotCI(1:nvar, cens[1,],
         li=cens[2,], ui=cens[3,],
         ylim=c(min(cens[2,], zero[1,], half[1,]),
                max(cens[3,], zero[1,], half[1,])),
         xlab = "Variable",
         ylab = "Mean estimate",
         pch = "-")
  points(1:nvar, zero[1,], col="red", pch="*")
  points(1:nvar, half[1,], col="blue", pch="+")
  points(1:nvar, root[1,], col="green", pch="o")
  legend("topright",
         legend = c("zero", "half", "root"),
         pch    = c("*","+","o"),
         col    = c("red", "blue", "green"))

  plotCI(1:nvar, cens[4,],
         li=cens[5,], ui=cens[6,],
         ylim=c(min(cens[5,], zero[2,], half[2,]),
                max(cens[6,], zero[2,], half[2,])),
         xlab = "Variable",
         ylab = "Std Dev estimate",
         pch = "-")
  points(1:nvar, zero[2,], col="red", pch="*")
  points(1:nvar, half[2,], col="blue", pch="+")
  points(1:nvar, root[2,], col="green", pch="o")
  legend("topleft",
         legend = c("zero", "half", "root"),
         pch    = c("*","+","o"),
         col    = c("red", "blue", "green"))
  
  par(old.par)
}
