# Supplementary material for: Quantitative Molecular Detection of 19 Major Pathogens in the Interdental Biofilm of Periodontally Healthy Young Adults
Source: Front Microbiol. 2016 Jun 2;7:840. doi: 10.3389/fmicb.2016.00840 (PMC4889612; doi:10.3389/fmicb.2016.00840)
Supplement: SUPPLEMENTARY DATA 1 — R scripts developed for this study. [file Data_Sheet_1.ZIP › Supplementary data scripts/R/estimateCensLCD.R]

library(fitdistrplus)

estimateCensLCD <- function(x, loq) {
  x[is.na(x)] <- 0
  underLOQ <- x < loq
  censored.x <- data.frame(left  = ifelse(underLOQ, 0,          log10(x)),
                           right = ifelse(underLOQ, log10(loq), log10(x)))
  fit <- fitdistcens(censored.x, distr = "norm")
  bootfit <- bootdistcens(fit, niter=100)
  s <- summary(bootfit)
  v <- c(s$CI[1,], s$CI[2,])
  names(v) <- c("mean","mean (2.5%)","mean (97.5%)","sd","sd (2.5%)","sd (97.5%)")
  v
}
