# Supplementary material for: Quantitative Molecular Detection of 19 Major Pathogens in the Interdental Biofilm of Periodontally Healthy Young Adults
Source: Front Microbiol. 2016 Jun 2;7:840. doi: 10.3389/fmicb.2016.00840 (PMC4889612; doi:10.3389/fmicb.2016.00840)
Supplement: SUPPLEMENTARY DATA 1 — R scripts developed for this study. [file Data_Sheet_1.ZIP › Supplementary data scripts/R/estimateRootLCD.R]

estimateRootLCD <- function(x, loq) {
  x[is.na(x)] <- sqrt(loq)
  underLOQ <- x < loq
  x[underLOQ] <- sqrt(loq)
  v <- c(mean(log10(x)), sd(log10(x)))
  names(v) <- c("mean","sd")
  v
}
