# Supplementary material for: Quantitative Molecular Detection of 19 Major Pathogens in the Interdental Biofilm of Periodontally Healthy Young Adults
Source: Front Microbiol. 2016 Jun 2;7:840. doi: 10.3389/fmicb.2016.00840 (PMC4889612; doi:10.3389/fmicb.2016.00840)
Supplement: SUPPLEMENTARY DATA 1 — R scripts developed for this study. [file Data_Sheet_1.ZIP › Supplementary data scripts/R/loadDataset.R]

# Socransky complexes
blue.sc <- c("A.viscosus")
purple.sc <- c("V.parvula",
               "A.odontolyticus")
green.sc <- c("E.corrodens",
              "C.sputigena",
              "C.ochracea",
              "C.concisus",
              "A.actino.a")
yellow.sc <- c("S.mitis",
               "Streptococcus.sp")
orange.sc <- c("C.gracilis",
               "C.rectus",
               "P.intermedia",
               "P.nigrescens",
               "P.micros",
               "F.nuc")
red.sc <- c("P.gingivalis",
            "T.forsythensis",
            "T.denticola")
pink.sp <- c("S.mutans",
             "Lspp")
other.sp <- c("Espp",
            "Ca",
            "Ef")

sc.species <- c(blue.sc,
                purple.sc,
                green.sc,
                yellow.sc,
                orange.sc,
                red.sc)

common.variables <- c("total.flore",
                      sc.species,
                      pink.sp)

all.variables <- c(common.variables, other.sp)

factors <- c("age",
             "sex",
             "bsize",
             "bleeding",
             "id",
             "arcade",
             "active")

lod <- c(1e4,5e2,5e2,5e2,5e2,5e2,5e2,5e2,1e3,5e2,1e3,5e2,2e2,6e2,5e2,6e2,4e1,4e2,8e2,1e2,5e2,4e2,5e2,4e1,5e2)
names(lod) <- all.variables
loq <- c(2e4,5e2,5e2,5e2,5e2,5e2,5e2,5e2,1e3,5e2,1e3,5e2,2e3,6e3,5e2,6e3,4e2,4e2,8e3,1e3,8e2,1e3,5e2,4e2,5e2)
names(loq) <- all.variables


loadDataset <- function() {
  common.col.names <- c(factors, common.variables)
  common.col.class <- c("numeric",
                        "factor",
                        "factor",
                        "factor",
                        "factor",
                        "factor",
                        "factor",
                        "numeric",
                        rep("numeric", length(sc.species) + length(pink.sp)))

  raw.t0 <- read.table("data/raw.t0.csv",
                       header = T,
                       sep = "\t",
                       col.names = c("bleeding.site.perc",
                                     common.col.names,
                                     other.sp),
                     colClasses = c("numeric",
                                    common.col.class,
                                    rep("numeric", length(other.sp))))

  raw.t1 <- read.table("data/raw.t1.csv",
                       header = T,
                       sep = "\t",
                       col.names = common.col.names,
                       colClasses = common.col.class)

  raw.t2 <- read.table("data/raw.t2.csv",
                       header = T,
                       sep = "\t",
                       col.names = common.col.names,
                       colClasses = common.col.class)

  raw.t3 <- read.table("data/raw.t3.csv",
                       header = T,
                       sep = "\t",
                       col.names = common.col.names,
                       colClasses = common.col.class)

  raw.t4 <- read.table("data/raw.t4.csv",
                       header = T,
                       sep = "\t",
                       col.names = c("bleeding.site.perc", common.col.names),
                       colClasses = c("numeric", common.col.class))

  raw.t12 <- read.table("data/raw.t12.csv",
                        header = T,
                        sep = "\t",
                        col.names = c("bleeding.site.perc", common.col.names),
                        colClasses = c("numeric", common.col.class))

  list(raw.t0 = raw.t0,
       raw.t1 = raw.t1,
       raw.t2 = raw.t2,
       raw.t3 = raw.t3,
       raw.t4 = raw.t4,
       raw.t12 = raw.t12,
       sc.species = sc.species)
}
