# Supplementary material for: Quantitative Molecular Detection of 19 Major Pathogens in the Interdental Biofilm of Periodontally Healthy Young Adults
Source: Front Microbiol. 2016 Jun 2;7:840. doi: 10.3389/fmicb.2016.00840 (PMC4889612; doi:10.3389/fmicb.2016.00840)
Supplement: SUPPLEMENTARY DATA 1 — R scripts developed for this study. [file Data_Sheet_1.ZIP › Supplementary data scripts/R/mycorplot.R]

mycorplot <- function (r, numbers = FALSE, colors = TRUE, n = 51, main = NULL,
          zlim = c(-1, 1), show.legend = TRUE, labels = NULL, n.legend = 10,
          keep.par = TRUE, select = NULL, pval = NULL, cuts = c(0.001,
                                                                0.01), cex, MAR, ...)
{
  if (keep.par)
    op <- par(no.readonly = TRUE)
  if (missing(MAR))
    MAR <- 5
  if (is.null(main)) {
    main <- "Correlation plot"
  }
  if (!is.matrix(r) & (!is.data.frame(r))) {
    if ((length(class(r)) > 1) & (class(r)[1] == "psych")) {
      if (class(r)[2] == "omega") {
        r <- r$schmid$sl
        nff <- ncol(r)
        r <- r[, 1:(nff - 3)]
      }
      else {
        r <- r$loadings
      }
    }
  }
  r <- as.matrix(r)
  if (min(dim(r)) < 2) {
    stop("You need at least two dimensions to make a meaningful plot")
  }
  if (is.null(n)) {
    n <- dim(r)[2]
  }
  nf <- dim(r)[2]
  nvar <- dim(r)[1]
  if (nf == nvar)
    r <- t(r)
  if (missing(pval)) {
    pval <- matrix(rep(1, nvar * nf), nvar)
  }
  else {
    if (length(pval) != nvar * nf) {
      pr = matrix(0, nvar, nf)
      pr[lower.tri(pr)] <- pval
      pr <- pr + t(pr)
      diag(pr) <- 0
      pval <- pr
    }
    pval <- con2cat(pval, cuts = cuts)
    pval <- (length(cuts) + 1 - pval)/length(cuts)
    pval <- t(pval)
  }
  if (is.null(labels)) {
    if (is.null(rownames(r)))
      rownames(r) <- paste("V", 1:nvar)
    if (is.null(colnames(r)))
      colnames(r) <- paste("V", 1:nf)
  }
  else {
    rownames(r) <- colnames(r) <- labels
  }
  max.len <- max(nchar(rownames(r)))/6
  if (is.null(zlim)) {
    zlim <- range(r)
  }
  if (colors) {
    gr <- colorRampPalette(c("blue", "white", "red"))
    colramp <- gr(n)
  }
  else {
    colramp <- grey((n:0)/n)
  }
  if (nvar != nf) {
    r <- t(r)
  }
  if (!is.null(select)) {
    r <- r[select, select]
    pval <- pval[select, select]
    nvar <- length(select)
  }
  ord1 <- seq(nvar, 1, -1)
  if (nf == nvar) {
    r <- r[, ord1]
    pval <- pval[, ord1]
  }
  else {
    r <- r[, ord1]
    pval <- t(pval[ord1, ])
  }
  par(mar = c(MAR + max.len, MAR + max.len, 4, 0.5))
  if (show.legend) {
    layout(matrix(c(1, 2), nrow = 1), widths = c(0.9, 0.1),
           heights = c(1, 1))
  }
  image(r, col = colramp, axes = FALSE, main = main, zlim = zlim)
  box()
  if (nf < nvar) {
    at1 <- (0:(nf - 1))/(nf - 1)
  }
  else {
    at1 <- (0:(nvar - 1))/(nvar - 1)
  }
  at2 <- (0:(nvar - 1))/(nvar - 1)
  if (max.len > 0.5) {
    axis(2, at = at2, labels = colnames(r), las = 1, ...)
    axis(1, at = at1, labels = rownames(r), las = 2, ...)
  }
  else {
    axis(2, at = at2, labels = colnames(r), ...)
    axis(1, at = at1, labels = rownames(r), las = 1, ...)
  }
  if (numbers) {
    rx <- rep(at1, ncol(r))
    ry <- rep(at2, each = nrow(r))
    rv <- round(r, 2)
    if (missing(cex))
      cex = 10/max(nrow(r), ncol(r))
    text(rx, ry, rv, cex = pval * cex, ...)
  }
  if (show.legend) {
    leg <- matrix(seq(from = zlim[1], to = zlim[2], by = (zlim[2] -
                                                            zlim[1])/n), nrow = 1)
    par(mar = c(MAR, 0, 4, 3))
    image(leg, col = colramp, axes = FALSE, zlim = zlim)
    at2 <- seq(0, 1, 1/n.legend)
    labels = seq(zlim[1], zlim[2], (zlim[2] - zlim[1])/(length(at2) -
                                                          1))
    axis(4, at = at2, labels = labels, las = 2, ...)
  }
  if (keep.par)
    par(op)
}
