# Supplementary material for: Quantitative Molecular Detection of 19 Major Pathogens in the Interdental Biofilm of Periodontally Healthy Young Adults
Source: Front Microbiol. 2016 Jun 2;7:840. doi: 10.3389/fmicb.2016.00840 (PMC4889612; doi:10.3389/fmicb.2016.00840)
Supplement: SUPPLEMENTARY DATA 1 — R scripts developed for this study. [file Data_Sheet_1.ZIP › Supplementary data scripts/R/plotLogCountsBySite.R]

require(lattice)

plotLogCountsBySite <- function(d, var) {
  ids <- as.character(levels(d$id))
#  ids[c(F,T,T)] <- ""
  o <- xyplot(as.formula(paste0("log10(1 + ", var, ") ~ id")),
              data = d,
              pch=1,
              xlim = ids)
  print(o)
}
