# Supplementary material for: Quantitative Molecular Detection of 19 Major Pathogens in the Interdental Biofilm of Periodontally Healthy Young Adults
Source: Front Microbiol. 2016 Jun 2;7:840. doi: 10.3389/fmicb.2016.00840 (PMC4889612; doi:10.3389/fmicb.2016.00840)
Supplement: SUPPLEMENTARY DATA 1 — R scripts developed for this study. [file Data_Sheet_1.ZIP › Supplementary data scripts/R/plotSocranskyComposition.R]

require(plotrix)

get_radius = function(area = 1) .75 * sqrt(area/pi)

colors = c("blue", "purple", "green", "yellow", "orange", "red")

plotSocranskyComposition <- function(d, by = NULL, abs = T, title = "") {
  if(is.null(by)) by = factor(rep("All", dim(d)[1]))

  d.nocens <- uncensorCountData(d)
#  d.nocens[is.na(d)] <- 0
  counts <- do.call(cbind,
                    list(
                      d.nocens[,blue.sc], # blue has only one member
                      rowSums(d.nocens[,purple.sc]),
                      rowSums(d.nocens[,green.sc]),
                      rowSums(d.nocens[,yellow.sc]),
                      rowSums(d.nocens[,orange.sc]),
                      rowSums(d.nocens[,red.sc]))  )

  countsByCat <- aggregate(counts, by=list(by), sum)
  effByCat <- table(by)
  if(abs)
    percByCat <- countsByCat[,2:7] / effByCat / 2e8
  else
    percByCat <- countsByCat[,2:7] / rowSums(countsByCat[,2:7])

  nlevels <- length(levels(by))
  plot(c(),c(),
       main = title,
       xlim = c(0.5, nlevels+0.5),
       ylim = c(1,6.5),
       xaxt = "n",
       yaxt = "n",
       xlab = "",
       ylab = "",
       bty = "n")
  axis(1, at=1:nlevels, labels = levels(by), tick=F)

  for(j in 1:6)
    lines(c(0.5,nlevels+0.5), c(j,j), lty=2, col="gray")

  for(i in 1:nlevels)
    for(j in 1:6)
      draw.circle(i,j,.3 * nlevels * get_radius(percByCat[i,j]), col=colors[j])
}

# plotSocranskyComposition(d, abs=T)
# plotSocranskyComposition(d, abs=F)
# plotSocranskyComposition(d, abs=T, by = cut(d$age, breaks=c(20,25,30,36), right=F))
# plotSocranskyComposition(d, abs=F, by = cut(d$age, breaks=c(20,25,30,36), right=F))
#plotSocranskyComposition(d, abs=T, by = d$bsize)
# plotSocranskyComposition(d, abs=F, by = d$bsize)
