# Supplementary material for: Quantitative Molecular Detection of 19 Major Pathogens in the Interdental Biofilm of Periodontally Healthy Young Adults
Source: Front Microbiol. 2016 Jun 2;7:840. doi: 10.3389/fmicb.2016.00840 (PMC4889612; doi:10.3389/fmicb.2016.00840)
Supplement: SUPPLEMENTARY DATA 1 — R scripts developed for this study. [file Data_Sheet_1.ZIP › Supplementary data scripts/R/plotSocranskyVariability.R]

require(reshape)

plotSocranskyVariability <- function(d) {
  d.nocens <- uncensorCountData(d)
  counts <- do.call(cbind,
                    list(
                      d.nocens[,blue.sc], # blue has only one member
                      rowSums(d.nocens[,purple.sc]),
                      rowSums(d.nocens[,green.sc]),
                      rowSums(d.nocens[,yellow.sc]),
                      rowSums(d.nocens[,orange.sc]),
                      rowSums(d.nocens[,red.sc]))  )

  perc <- t(apply(counts, 1, function(v) v / sum(v)))
  colnames(perc) <- c("blue", "purple", "green", "yellow", "orange", "red")
  perc <- t(rbind(t(colMeans(perc)), perc))
  
  barplot(100 * perc,
          width = c(4, rep(1,100)),
          space = c(0, rep(c(4,0.5,0.5,0.5), 25)),
          col = c("blue", "purple", "green", "yellow", "orange", "red"),
          border=NA,
          xaxt = "n",
          xlab = "Subject",
          ylab = "Percentage of Socransky complex")
  axis(1,
       at=c(1.5, 1.4 + 9.66 * 1:25),
       labels = c("Avg", sort(unique(d$id))),
       cex.axis=0.7)
}

#plotSocranskyVariability(d)
