# Supplementary material for: Quantitative Molecular Detection of 19 Major Pathogens in the Interdental Biofilm of Periodontally Healthy Young Adults
Source: Front Microbiol. 2016 Jun 2;7:840. doi: 10.3389/fmicb.2016.00840 (PMC4889612; doi:10.3389/fmicb.2016.00840)
Supplement: SUPPLEMENTARY DATA 1 — R scripts developed for this study. [file Data_Sheet_1.ZIP › Supplementary data scripts/R/qualVarTests.R]

qualVarTests <- function(d, variables) {
  d2 <- binarizeCountData(d)
  d2$ids <- as.numeric(d2$bsize)
  d2$ids <- 0.5 + d2$ids / 10
  d2$ids[d2$bsize == 5] <- 1.1

  res <- sapply(variables, function(var) {
    formula <- as.formula(paste0(var, " ~ age + ids + (1|id)"))
    fit <- glmer(formula, data=d2, family="binomial")
    summary(fit)$coefficients[2:3,4]
  })
  res <- t(res)
  colnames(res) <- c("age", "interdental.space")
  res
}
