# Supplementary material for: Quantitative Molecular Detection of 19 Major Pathogens in the Interdental Biofilm of Periodontally Healthy Young Adults
Source: Front Microbiol. 2016 Jun 2;7:840. doi: 10.3389/fmicb.2016.00840 (PMC4889612; doi:10.3389/fmicb.2016.00840)
Supplement: SUPPLEMENTARY DATA 1 — R scripts developed for this study. [file Data_Sheet_1.ZIP › Supplementary data scripts/R/quantVarTests.R]

quantVarTests <- function(d, variables) {

  d2 <- uncensorCountData(d)
  d2$ids <- as.numeric(d2$bsize)
  d2$ids <- 0.5 + d2$ids / 10
  d2$ids[d2$bsize == 5] <- 1.1

  res <- sapply(variables, function(var) {
    formula <- as.formula(paste0("log10(", var, ") ~ total.flore + age + ids + (1|id)"))
    formula.ids <- as.formula(paste0("log10(", var, ") ~ total.flore + ids + (1|id)"))
    formula.age <- as.formula(paste0("log10(", var, ") ~ total.flore + age + (1|id)"))

    fit <- lmer(formula, data=d2, REML=F)
    fit.ids <- lmer(formula.ids, data=d2, REML=F)
    fit.age <- lmer(formula.age, data=d2, REML=F)

    sfit <- summary(fit)

    id.var <- as.numeric(sfit$varcor$id)
    residual.var <- attr(sfit$varcor, "sc") ** 2

    c(anova(fit, fit.ids)$`Pr(>Chisq)`[2],
      anova(fit, fit.age)$`Pr(>Chisq)`[2],
      id.var / (id.var + residual.var))
  })
  res <- t(res)
  colnames(res) <- c("age", "interdental.space", "var.id")
  res
}
