# Supplementary material for: Quantitative Molecular Detection of 19 Major Pathogens in the Interdental Biofilm of Periodontally Healthy Young Adults
Source: Front Microbiol. 2016 Jun 2;7:840. doi: 10.3389/fmicb.2016.00840 (PMC4889612; doi:10.3389/fmicb.2016.00840)
Supplement: SUPPLEMENTARY DATA 1 — R scripts developed for this study. [file Data_Sheet_1.ZIP › Supplementary data scripts/R/table1.R]

require(lme4)
library(ReporteRs)

source("R/loadDataset.R")
source("R/uncensorCountData.R")

starsOfPval <- function(p) {
    if(p < 1e-3) "***"
    else if(p < 1e-2) "**"
  else if (p < 0.05) "*"
  else ""
}


d <- loadDataset()$raw.t0

table1 <- function(d) {
  d <- uncensorCountData(d)
  d$total.socransky <- rowSums(d[,sc.species])
  d$ids <- as.numeric(d$bsize)
  d$ids <- 0.5 + d$ids / 10
  d$ids[d$bsize == 5] <- 1.1
  age.cat <- cut(d$age, breaks=c(20,25,30,36), right=F)
  arcade <- factor(ifelse(d$arcade == 1 | d$arcade == 2, "Upper", "Lower"))
  d$arcade <- arcade

  foreach.variable <- function(var) {
    formula <- as.formula(paste0("log10(", var, ") ~ total.flore + age + ids + sex + arcade + (1|id)"))
    formula.ids <- as.formula(paste0("log10(", var, ") ~ total.flore + age + sex + arcade + (1|id)"))
    formula.age <- as.formula(paste0("log10(", var, ") ~ total.flore + ids + sex + arcade + (1|id)"))
    formula.sex <- as.formula(paste0("log10(", var, ") ~ total.flore + age + ids + arcade + (1|id)"))
    formula.arcade <- as.formula(paste0("log10(", var, ") ~ total.flore + age + ids + sex + (1|id)"))
    
    fit <- lmer(formula, data=d, REML=F)
    fit.ids <- lmer(formula.ids, data=d, REML=F)
    fit.age <- lmer(formula.age, data=d, REML=F)
    fit.sex <- lmer(formula.sex, data=d, REML=F)
    fit.arcade <- lmer(formula.arcade, data=d, REML=F)
    
    meanlog <- mean(log10(d[,var]))
    
    # Age
    p.val.age <- anova(fit, fit.age)$`Pr(>Chisq)`[2]
    meanlog.age.1 <- mean(log10(d[age.cat == "[20,25)", var]))
    meanlog.age.2 <- mean(log10(d[age.cat == "[25,30)", var]))
    meanlog.age.3 <- mean(log10(d[age.cat == "[30,36)", var]))

    # Sex
    p.val.sex <- anova(fit, fit.sex)$`Pr(>Chisq)`[2]
    meanlog.sex.1 <- mean(log10(d[d$sex == 1, var]))
    meanlog.sex.2 <- mean(log10(d[d$sex == 2, var]))

    # Arcade
    p.val.arcade <- anova(fit, fit.arcade)$`Pr(>Chisq)`[2]
    meanlog.arcade.1 <- mean(log10(d[arcade == "Upper", var]))
    meanlog.arcade.2 <- mean(log10(d[arcade == "Lower", var]))

    # BSIZE
    p.val.bsize <- anova(fit, fit.ids)$`Pr(>Chisq)`[2]
    meanlog.bsize.1 <- mean(log10(d[d$bsize == 1, var]))
    meanlog.bsize.2 <- mean(log10(d[d$bsize == 2, var]))
    meanlog.bsize.3 <- mean(log10(d[d$bsize == 3, var]))
    meanlog.bsize.4 <- mean(log10(d[d$bsize == 4, var]))
    meanlog.bsize.5 <- mean(log10(d[d$bsize == 5, var]))
    
    c(round(digits=1, meanlog),
      starsOfPval(p.val.age),
      round(digits=1, meanlog.age.1),
      round(digits=1, meanlog.age.2),
      round(digits=1, meanlog.age.3),
      starsOfPval(p.val.sex),
      round(digits=1, meanlog.sex.1),
      round(digits=1, meanlog.sex.2),
      starsOfPval(p.val.arcade),
      round(digits=1, meanlog.arcade.1),
      round(digits=1, meanlog.arcade.2),
      starsOfPval(p.val.age),
      round(digits=1, meanlog.bsize.1),
      round(digits=1, meanlog.bsize.2),
      round(digits=1, meanlog.bsize.3),
      round(digits=1, meanlog.bsize.4),
      round(digits=1, meanlog.bsize.5))
  }
  
  res <- sapply(
    c("total.socransky", sc.species),
    foreach.variable
  )
  eff <- c(
    dim(d)[1],
    "",
    sum(age.cat == "[20,25)"),
    sum(age.cat == "[25,30)"),
    sum(age.cat == "[30,36)"),
    "",
    sum(d$sex == 1),
    sum(d$sex == 2),
    "",
    sum(arcade == "Upper"),
    sum(arcade == "Lower"),
    "",
    sum(d$bsize == 1),
    sum(d$bsize == 2),
    sum(d$bsize == 3),
    sum(d$bsize == 4),
    sum(d$bsize == 5)
  )
  res <- cbind(n = eff,res)
  rownames(res) <- c("All",
                     "Age (yrs)",
                     "20-24",
                     "25-29",
                     "30-35",
                     "Sex",
                     "Male",
                     "Female",
                     "Arcade",
                     "Upper",
                     "Lower",
                     "IDB size",
                     "1",
                     "2",
                     "3",
                     "4",
                     "5")
  res
}

res.table <- table1(d)
flex.table <- vanilla.table(res.table, add.rownames = T)
print(flex.table)
doc = docx()
doc = addFlexTable(doc, flex.table)
doc = addParagraph(doc, value = "Hello World!", stylename = "Normal")
writeDoc(doc, file = "table1.docx")
